# Supplementary material for: Prognostic microRNAs in high-grade glioma reveal a link to oligodendrocyte precursor differentiation
Source: Oncoscience. 2014 Dec 26;2(3):252–62. doi: 10.18632/oncoscience.112 (PMC4394131; doi:10.18632/oncoscience.112)
Supplement: Supplementary file 1 [file oncoscience-02-0252-s001.xlsx]

## Sheet: 3127_0_supp_58739_n9jdvf
ABCA2
ABCD2
ABHD2
ABHD4
ABI1
ABI2
ABLIM1
ACADSB
ACBD5
ACOX1
ACTC1
ACTN1
ACTR1A
ACVR2A
ACVR2B
ADAM12
ADAM9
ADAMTS1
ADAMTS3
ADAMTS5
ADAMTSL1
ADD3
ADIPOR2
ADM
ADRBK1
ADSS
AFF1
AFF2
AGPAT1
AHCYL1
AHR
AJAP1
AKAP1
AKAP6
AKAP7
AKT3
ALCAM
ALG9
ALPK3
AMOTL1
AMOTL2
ANGPT1
ANKRD13B
ANKRD17
ANKRD29
ANKRD46
ANLN
ANP32B
ANTXR2
ANXA2
AP1S3
AP2B1
AP2M1
AP3M1
APBA2
APBB2
API5
APPL1
APPL2
ARF1
ARFGEF1
ARFIP2
ARHGAP12
ARHGAP18
ARHGAP20
ARHGAP21
ARHGAP24
ARHGAP28
ARHGAP29
ARHGEF17
ARHGEF6
ARHGEF7
ARHGEF9
ARID2
ARID4A
ARL1
ARL2
ARL3
ARL4A
ARL4C
ARMCX2
ARNT2
ARNTL
ARSJ
ARVCF
ASPN
ATG2B
ATG9A
ATOH8
ATP10B
ATP13A3
ATP1A1
ATP1B2
ATP2B1
ATP2B2
ATP6AP2
ATP6V1A
ATP8A1
ATRNL1
ATRX
ATXN10
AUH
B3GALNT2
B3GALT2
B3GNT1
B3GNT5
B4GALT3
BACE2
BAG4
BAI1
BAI3
BASP1
BCAP29
BCAT1
BCL2L1
BCL2L11
BCL2L12
BCL2L13
BCL2L2
BCL3
BCL6
BCL7A
BCL9L
BCOR
BCORL1
BCR
BDNF
BEST1
BET1
BICD2
BMF
BMI1
BMP1
BMP2
BMPR1A
BNC2
BNIP2
BRD3
BRE
BRMS1L
BRSK2
BRWD3
BTF3L4
BTG1
BTG3
BTRC
BVES
C10orf114
C10orf12
C10orf137
C11orf24
C11orf30
C14orf118
C14orf126
C15orf29
C16orf5
C17orf59
C18orf1
C18orf34
C1orf106
C1orf173
C1QL1
C1QL2
C1QTNF3
C1QTNF6
C22orf13
C5orf15
C5orf4
C6orf136
C7orf41
C8orf4
C8orf46
C9orf24
C9orf89
CA5B
CABLES1
CACNA1E
CACNG4
CADM2
CALD1
CALN1
CALU
CAMK1D
CAMK2D
CAMTA1
CAPRIN2
CARD10
CASC3
CASP3
CASP7
CAST
CAV1
CAV2
CBL
CBLB
CBLN2
CBLN3
CBLN4
CBX1
CBX4
CCBP2
CCDC120
CCDC136
CCDC28A
CCDC28B
CCL3
CCND1
CCND3
CCNG2
CCNH
CCNI
CCNJ
CCT3
CD109
CD164
CD48
CDC25B
CDC34
CDC40
CDC42EP2
CDH24
CDK5
CDK5R1
CDK6
CDKN1A
CDKN1B
CDKN1C
CDON
CDS1
CDS2
CDYL
CECR2
CECR6
CELSR1
CELSR2
CELSR3
CEP57
CFDP1
CFL1
CFL2
CGNL1
CHCHD7
CHD4
CHD6
CHD7
CHI3L1
CHL1
CHMP4A
CHUK
CITED2
CKAP2
CLASP2
CLDN1
CLDND1
CLEC2B
CLIC4
CLIP1
CLIP3
CLK2
CNBP
CNGA3
CNIH
CNIH2
CNNM2
CNNM3
CNOT7
CNOT8
CNTFR
CNTN1
CNTN3
COBLL1
COL12A1
COL16A1
COL1A1
COL1A2
COL21A1
COL22A1
COL4A4
COL5A1
COL5A2
COL5A3
COL6A3
COLEC12
COMMD2
COPS7B
CORO1C
CORO7
COX7A2L
CPD
CPEB2
CPEB3
CPNE8
CPS1
CPSF6
CREB3L2
CRISPLD1
CRMP1
CROT
CRY2
CS
CSDA
CSDC2
CSF1R
CSMD3
CSNK1G2
CTAGE5
CTCF
CTHRC1
CTNNBIP1
CTNND2
CTSA
CTSB
CTSC
CUL2
CWF19L1
CXCL11
CXCL14
CXCL5
CXorf1
CYCS
CYP1B1
CYP21A2
CYP39A1
CYR61
DAAM1
DAAM2
DAB2IP
DACT3
DAGLA
DBN1
DBT
DCBLD2
DCC
DCN
DCX
DDHD1
DDIT4
DDX17
DDX19B
DEDD
DEDD2
DET1
DGCR2
DGKI
DHTKD1
DHX57
DIP2A
DIP2B
DIP2C
DIS3
DLC1
DLG5
DLGAP1
DLL1
DLST
DMRT2
DNAJA2
DNAJA4
DNAJB12
DNAJB5
DNAJC12
DNAJC6
DNM3
DOCK10
DOK4
DPF2
DPP10
DPP4
DPY19L1
DPYD
DPYSL4
DSCAM
DSCAML1
DSE
DTD1
DTWD2
DUSP10
DUSP6
DUSP8
DUSP9
DVL2
DYNC1LI2
DYNC2LI1
DYNLT3
DYRK4
E2F7
E2F8
EDC3
EDNRA
EDNRB
EEA1
EED
EEF2
EFEMP1
EFNA3
EFNB1
EFNB2
EHD1
EHD4
EHMT2
EID1
EIF2C4
EIF3A
EIF4A2
EIF4B
EIF4EBP2
EIF5B
ELAVL1
ELAVL2
ELAVL3
ELAVL4
ELK3
ELMO1
ELMOD1
ELMOD2
EML4
EMP1
EN1
EN2
ENAH
ENTPD7
EP300
EPB41
EPB41L4B
EPC1
EPC2
EPHA3
EPHA5
EPHB1
EPHB4
ERBB3
ERCC6
ERRFI1
ESRRA
ETF1
ETS1
ETV1
ETV4
ETV5
EVC2
EVI5L
EXOC4
EYA4
EZH1
F13A1
F2RL2
F3
FAIM2
FAM100A
FAM107B
FAM108C1
FAM110B
FAM114A1
FAM115A
FAM120C
FAM123A
FAM126A
FAM134A
FAM134C
FAM19A1
FAM19A5
FAM3C
FAM40B
FAM43B
FAM46A
FAM46B
FAM54B
FAM57A
FAM57B
FAM58A
FAM60A
FAM84A
FAM84B
FAM8A1
FARP1
FAS
FBLN5
FBXL16
FBXL20
FBXO21
FBXO31
FBXO33
FCHSD1
FCHSD2
FGD1
FGD6
FGF1
FGF12
FGFR1
FGFR3
FLNC
FLRT3
FMOD
FNDC3B
FNDC5
FOSL1
FOSL2
FOXG1
FOXJ2
FOXN2
FOXN3
FOXO3
FOXO4
FOXP4
FRAT1
FRAT2
FRMD4A
FRS2
FRS3
FRY
FRYL
FSCN1
FSD1
FST
FSTL1
FUCA1
FUT9
FXR2
FYCO1
FYN
FZD6
FZD7
G0S2
GAB1
GAB2
GABRB3
GAL3ST3
GALC
GALNT12
GALNT13
GALNT2
GALNT3
GALNT4
GALNT5
GALNT7
GAN
GAS1
GATA2
GATAD2B
GBF1
GCA
GCH1
GCLC
GCLM
GCNT1
GCNT2
GCNT4
GDA
GDAP1L1
GDF11
GDI1
GFAP
GFPT2
GJC1
GK
GLIS3
GLT25D2
GLTP
GLUD1
GLUD2
GLUL
GMFB
GNAI2
GNAO1
GNG12
GNG3
GNS
GOLGA4
GORASP1
GPAM
GPC3
GPC4
GPHN
GPM6A
GPM6B
GPNMB
GPR137
GPR137B
GPR137C
GPR158
GPR162
GPR173
GPR85
GPRC5B
GPT2
GPX3
GRB10
GREB1
GRIA2
GRIA4
GRID1
GRIK2
GRIN3A
GTPBP1
GYG2
GZF1
H1F0
H2AFX
H6PD
HAND2
HAPLN1
HAS3
HCN3
HCN4
HDAC4
HDAC5
HDGF
HECTD2
HEG1
HERC2
HES1
HEY2
HIF1AN
HIF3A
HIP1R
HIPK2
HIVEP2
HLCS
HMG20A
HMGA2
HMGB1
HMGB3
HMGCLL1
HMP19
HN1
HNRNPA1
HNRNPR
HOMEZ
HOXA1
HOXA10
HOXA4
HOXA5
HOXB2
HOXB3
HOXD10
HS2ST1
HS3ST1
HS3ST4
HS6ST1
HSPA4L
HSPA5
ID4
IDH2
IDS
IER5
IFI30
IGF1R
IGF2BP2
IGF2BP3
IGFBP3
IGFBP5
IGSF1
IL13RA1
IL1A
IL1R1
IL1RAP
IL20RA
IL8
ILF3
INA
INADL
INHBB
INPP5A
INSR
INTU
IQCB1
IQGAP2
IQSEC1
IRF9
ISLR
ITGA2
ITGA3
ITGA5
ITGB3
ITK
ITPK1
ITSN1
JAK1
JARID2
JMJD1C
JOSD1
JRKL
KBTBD6
KCNA6
KCNH8
KCNIP2
KCNJ10
KCNJ11
KCNK3
KCNN3
KCNN4
KCTD15
KCTD21
KCTD5
KCTD8
KDELR2
KHDRBS3
KHSRP
KIAA0182
KIAA0226
KIAA0317
KIAA0895
KIAA0922
KIAA1199
KIAA1211
KIAA1244
KIAA1467
KIAA1549
KIF13A
KIF1B
KIF1C
KIF21B
KIF23
KIF26A
KIF2A
KIRREL
KL
KLF12
KLF13
KLF15
KLF5
KLF8
KLHDC3
KLHDC5
KLHDC8B
KLHL24
KLHL25
KLHL8
KSR1
KSR2
L1CAM
L2HGDH
LAMA2
LAMA3
LAMC1
LAMP2
LASP1
LAT
LATS2
LDB1
LDB3
LDLR
LDLRAD3
LDOC1L
LEF1
LEMD3
LEPROTL1
LETMD1
LGALS1
LHFPL3
LHFPL4
LIF
LIFR
LIMCH1
LIMD2
LINGO1
LIPE
LITAF
LMBR1L
LMO1
LMO2
LMOD1
LOXL3
LOXL4
LPHN2
LPHN3
LPL
LPP
LPPR2
LPPR4
LRAT
LRCH2
LRFN1
LRFN5
LRIG1
LRIG3
LRP1B
LRP2
LRP4
LRP6
LRRC1
LRRC20
LRRC4
LRRC57
LRRN1
LRRN3
LRRTM2
LRRTM4
LRTM2
LSM11
LTB
LTBP1
LTBR
LUZP2
LY75
LYPD6
LYSMD2
LYSMD3
LYST
LYVE1
LZTS2
MAB21L1
MACF1
MACROD2
MADD
MAF1
MAG
MAGEL2
MAK
MAMDC2
MAN1C1
MAN2A1
MANEAL
MAP1A
MAP1LC3B
MAP2K3
MAP2K6
MAP3K12
MAP3K14
MAP3K3
MAP3K5
MAP3K8
MAP4K4
MAP4K5
MAP7D1
MAPK10
MAPK7
MAPK8IP1
MAPRE1
MAPT
MARCKSL1
MASP1
MAT2A
MATN2
MAZ
MBOAT1
MBOAT2
MCFD2
MCHR1
MDFI
MDFIC
MDGA2
MED12L
MED13L
MED17
MED26
MED6
MEGF10
MEIS1
MEOX2
MET
METTL9
MEX3A
MEX3B
MFAP3L
MFHAS1
MGEA5
MIA3
MICAL2
MID1
MID1IP1
MIPOL1
MKNK1
MKRN1
MKX
MLF1
MLL
MLLT10
MLLT11
MMP14
MMP24
MN1
MORF4L1
MPP2
MPPED2
MPZ
MRC2
MRPL30
MRPL43
MRPL9
MRPS16
MSN
MSTN
MTA1
MTA2
MTHFD2
MTMR1
MTMR14
MTMR9
MTSS1
MX2
MXD4
MXI1
MYBPC1
MYCBP
MYCL1
MYCN
MYH9
MYNN
MYO10
MYO16
MYT1
MYT1L
NANOS1
NAP1L3
NAP1L5
NAPRT1
NAV1
NCAM1
NCOA2
NCOA4
NCOR2
NDRG3
NDST2
NDUFS4
NECAP1
NEDD4
NEGR1
NEK6
NET1
NETO2
NEUROD1
NF2
NFASC
NFIA
NFIB
NFIX
NGFR
NGFRAP1
NID1
NIPA1
NKIRAS1
NKIRAS2
NKRF
NLGN1
NLGN2
NLGN3
NME4
NMT2
NOG
NONO
NOTCH1
NOVA1
NPAS2
NPAS3
NPEPL1
NPEPPS
NPM1
NPNT
NR2E1
NRBF2
NRN1
NRP1
NRP2
NRSN1
NRXN1
NRXN2
NRXN3
NT5DC3
NTN4
NTNG1
NTRK2
NUAK2
NUDT11
NUDT4
NXPH1
ODZ2
ODZ3
OGN
OLFML2A
OMG
ONECUT2
OPCML
OPHN1
OSBP
OSBPL10
OSBPL11
OSBPL3
OSGIN2
OSMR
OTP
OTX1
P2RX7
P4HA2
PAFAH1B1
PAIP1
PAK1
PAK2
PAK7
PALLD
PALM
PALM2
PALMD
PAM
PAQR8
PARG
PATZ1
PAWR
PBX3
PCBP2
PCBP4
PCDH10
PCDH11Y
PCDH17
PCDH20
PCDH7
PCDHA1
PCDHA3
PCGF2
PCGF6
PCSK1
PCSK2
PCSK6
PDCD4
PDE4A
PDE7B
PDGFA
PDGFRA
PDIA4
PDIA5
PDK4
PDLIM2
PDPN
PDPR
PDSS1
PDZK1IP1
PEA15
PELI1
PELI2
PEX19
PEX5
PFN2
PGAM1
PHC1
PHF15
PHF16
PHF17
PHF21A
PHF21B
PHF23
PHLDA3
PHLDB1
PHLDB2
PHYHIPL
PI15
PI4K2A
PI4K2B
PID1
PIK3CA
PIK3IP1
PIK3R1
PIP4K2C
PKD2
PKN1
PKNOX2
PLAG1
PLAU
PLCB1
PLEKHA7
PLEKHB2
PLEKHG1
PLK3
PLOD2
PLP1
PLXNC1
PMP22
PNPLA2
PNRC1
PODXL
POGK
POLDIP3
POLQ
POLR3D
POU4F1
PPARGC1A
PPCS
PPIC
PPIF
PPIL1
PPM1A
PPM1B
PPM1D
PPM1K
PPME1
PPP1R9B
PPP2CA
PPP2R2A
PPP2R3A
PPP2R5A
PPP2R5C
PPP2R5D
PPP2R5E
PPP3CB
PPT2
PRDM1
PRELP
PRKCE
PRKRIR
PRKX
PRNP
PROX1
PRPS2
PRR3
PRRT1
PRTG
PSEN2
PSMC6
PSME3
PSRC1
PTBP2
PTCH1
PTEN
PTGER4
PTGFRN
PTHLH
PTP4A2
PTPN13
PTPN3
PTPRB
PTPRG
PTPRT
PTX3
PVRL1
QARS
QKI
R3HDM2
RAB10
RAB11FIP2
RAB15
RAB18
RAB24
RAB27A
RAB2B
RAB30
RAB34
RAB3GAP2
RAB3IL1
RAB5B
RAB6B
RABGAP1
RAD21
RAD9B
RAF1
RAG1
RAI14
RANBP17
RANGRF
RAP2A
RAPGEF1
RAPGEF4
RARA
RASD1
RASGEF1B
RASL11B
RASL12
RASSF2
RASSF5
RBBP4
RBBP5
RBM12
RBM12B
RBM14
RBM15
RBM15B
RBM24
RBPJ
RCAN1
RCN1
RCOR1
RDH10
REEP3
REPS1
REPS2
RERE
RET
REXO2
RFTN1
RFTN2
RGMB
RGPD5
RGS14
RGS3
RGS5
RHBDL3
RHOB
RHOBTB3
RHOJ
RICTOR
RND1
RND2
RNF139
RNF144A
RNF150
RNF165
RNF41
RNF43
RNF5
RNF7
RORB
RPS6KA3
RPS6KA5
RPS6KB1
RPS6KC1
RPUSD4
RRAGD
RRBP1
RSBN1L
RSF1
RTN1
RUFY3
RUNDC3A
RUNX1
RUNX1T1
RUNX3
RWDD2A
SAFB
SAFB2
SALL2
SAMD10
SAMD5
SAP130
SAT1
SATB1
SBF2
SBK1
SCAMP2
SCAMP5
SCAPER
SCD
SCD5
SCHIP1
SCMH1
SCN3A
SCN9A
SCRG1
SCRT2
SDC1
SDC2
SDCBP
SDF4
SEC24C
SEC24D
SEC61A2
SEMA3A
SEMA4B
SEMA4G
SEMA6A
SEPHS1
SERPINE1
SESN1
SETD3
SETD5
SETDB1
SEZ6
SFRP4
SGMS1
SGMS2
SGSM2
SH3BP4
SH3BP5L
SH3D19
SH3GL2
SH3GLB1
SH3RF1
SHANK2
SHC1
SHCBP1
SHOC2
SHOX2
SHROOM3
SIAH1
SIN3A
SIRT1
SIRT4
SIX4
SKAP2
SLAIN1
SLC11A2
SLC12A6
SLC13A3
SLC16A14
SLC16A9
SLC1A4
SLC20A1
SLC22A15
SLC24A3
SLC24A4
SLC25A1
SLC25A18
SLC25A23
SLC25A24
SLC26A2
SLC29A2
SLC2A13
SLC2A14
SLC2A4
SLC33A1
SLC35C1
SLC35E4
SLC39A11
SLC44A2
SLC4A7
SLC5A3
SLC6A1
SLC7A1
SLC8A3
SLC9A1
SLC9A3R1
SLC9A6
SLC9A9
SLCO5A1
SLITRK1
SLITRK2
SLITRK4
SMAD7
SMARCD1
SMEK2
SMOC1
SMPD3
SNAI1
SNN
SNTB2
SNX15
SNX17
SNX21
SNX27
SNX6
SOCS1
SOCS2
SOCS3
SOCS4
SORBS2
SORCS3
SOX1
SOX11
SOX12
SOX2
SOX21
SOX4
SOX6
SPATS2
SPEG
SPIN3
SPIRE1
SPOCK1
SPOCK2
SPOCK3
SPON1
SPRED1
SPRED2
SPRY1
SPRY4
SPTBN1
SPTBN2
SRCRB4D
SRGAP3
SRPK2
SSFA2
SSRP1
SSX2IP
ST3GAL5
ST6GALNAC3
ST6GALNAC5
ST8SIA4
STAC
STAG2
STAM
STAT3
STAT5B
STC2
STEAP3
STK17B
STK36
STK38L
STX12
STX5
SUFU
SULF1
SUMO2
SUPT16H
SVEP1
SYN3
SYNE1
SYNJ2BP
SYP
SYPL2
SYT3
SYT6
TACC2
TAF5
TAOK3
TAPT1
TBC1D1
TBC1D10C
TBC1D12
TBC1D15
TBC1D17
TBL1XR1
TBPL1
TBX15
TCAP
TCF12
TCF3
TCF4
TCF7
TCF7L1
TCTEX1D1
TDG
TEAD3
TFAP4
TFDP2
TFPI
TFRC
TGFBI
TGIF1
THBS1
THRA
TIMM10
TIMM17B
TIMP3
TJP2
TLE4
TLL1
TM9SF3
TMCC1
TMED7
TMED7
TMEM100
TMEM106A
TMEM132B
TMEM135
TMEM145
TMEM154
TMEM169
TMEM2
TMEM35
TMEM47
TMEM55B
TMEM64
TMEM71
TMEM86A
TMEM97
TMEM9B
TMOD2
TMOD3
TMSB10
TMTC1
TMTC2
TNC
TNFAIP3
TNFAIP6
TNFAIP8
TNFRSF11B
TNFRSF12A
TNFRSF1A
TNFRSF21
TNFSF12
TNFSF12
TNK2
TNKS
TNKS2
TNS1
TNS3
TNXB
TOM1L1
TOMM70A
TOP2B
TOPORS
TOX
TOX2
TOX3
TP53INP2
TPBG
TPPP3
TRAF4
TRAK1
TRAK2
TRAM1
TRIM13
TRIM36
TRIM8
TRIM9
TRMT5
TRPM7
TSC1
TSG101
TSHZ1
TSHZ3
TSN
TSPAN14
TSPAN4
TSPYL2
TSPYL4
TTC19
TTC7B
TTYH1
TTYH2
TTYH3
TUB
TUBB
TUFT1
TWSG1
TXLNB
TXNIP
UBAP2
UBE2D1
UBE2G1
UBE2L3
UBE2Q2
UBE2R2
UBFD1
UBL3
UBTD1
UNC5A
UNK
USF2
USP3
USP34
USP46
USP53
USP6NL
UST
VAMP3
VAT1
VAV3
VEGFA
VGF
VLDLR
VPS25
VPS26A
VPS39
VPS4A
WAC
WARS2
WASF1
WBP11
WBP2
WDFY3
WDR37
WDR6
WEE1
WHSC1L1
WISP1
WNK1
WNK3
WNT4
WWC1
WWP1
WWP2
XK
XKR4
XRCC5
XYLT1
YAF2
YPEL3
YPEL4
YPEL5
YRDC
YTHDC1
YWHAE
ZADH2
ZAK
ZBTB38
ZBTB44
ZBTB47
ZBTB5
ZBTB6
ZBTB9
ZC3H10
ZC3H12C
ZCCHC3
ZDBF2
ZDHHC16
ZDHHC18
ZDHHC22
ZDHHC23
ZDHHC6
ZEB1
ZFAND3
ZFHX3
ZFP91
ZFPM2
ZHX2
ZIC2
ZIC3
ZIC4
ZIC5
ZKSCAN1
ZMIZ1
ZMYM2
ZMYM3
ZMYND11
ZNF217
ZNF238
ZNF248
ZNF25
ZNF281
ZNF286A
ZNF329
ZNF346
ZNF423
ZNF428
ZNF440
ZNF513
ZNF521
ZNF609
ZNF618
ZNF641
ZNF652
ZNF654
ZNF697
ZNF711
ZNF83
ZRANB1
ZSCAN29
ZSWIM5
ZXDB
ZYG11B

## Sheet: tumor_correlation
Mirnas used in correlation with tumors
1 hsa.let.7a
2 hsa.let.7b
3 hsa.let.7c
4 hsa.let.7d
5 hsa.let.7e
6 hsa.let.7f
7 hsa.let.7g
8 hsa.let.7i
9 hsa.mir.1
10 hsa.mir.100
11 hsa.mir.101
12 hsa.mir.103
13 hsa.mir.105
14 hsa.mir.106a
15 hsa.mir.106b
16 hsa.mir.107
17 hsa.mir.10a
18 hsa.mir.10b
19 hsa.mir.125b
20 hsa.mir.126
21 hsa.mir.130a
22 hsa.mir.130b
23 hsa.mir.132
24 hsa.mir.133a
25 hsa.mir.134
26 hsa.mir.135a
27 hsa.mir.136
28 hsa.mir.137
29 hsa.mir.138
30 hsa.mir.142.5p
31 hsa.mir.143
32 hsa.mir.144
33 hsa.mir.145
34 hsa.mir.146a
35 hsa.mir.148a
36 hsa.mir.148b
37 hsa.mir.149
38 hsa.mir.150
39 hsa.mir.152
40 hsa.mir.153
41 hsa.mir.155
42 hsa.mir.15a
43 hsa.mir.15b
44 hsa.mir.16
45 hsa.mir.181a
46 hsa.mir.181b
47 hsa.mir.181c
48 hsa.mir.181d
49 hsa.mir.182
50 hsa.mir.183
51 hsa.mir.184
52 hsa.mir.185
53 hsa.mir.186
54 hsa.mir.18a
55 hsa.mir.190
56 hsa.mir.191
57 hsa.mir.192
58 hsa.mir.193b
59 hsa.mir.194
60 hsa.mir.195
61 hsa.mir.197
62 hsa.mir.19a
63 hsa.mir.19b
64 hsa.mir.200c
65 hsa.mir.203
66 hsa.mir.204
67 hsa.mir.20a
68 hsa.mir.20b
69 hsa.mir.21
70 hsa.mir.210
71 hsa.mir.212
72 hsa.mir.217
73 hsa.mir.218
74 hsa.mir.22
75 hsa.mir.221
76 hsa.mir.222
77 hsa.mir.223
78 hsa.mir.23a
79 hsa.mir.23b
80 hsa.mir.24
81 hsa.mir.25
82 hsa.mir.26a
83 hsa.mir.26b
84 hsa.mir.27a
85 hsa.mir.27b
86 hsa.mir.29a
87 hsa.mir.29b
88 hsa.mir.29c
89 hsa.mir.30b
90 hsa.mir.30c
91 hsa.mir.30d
92 hsa.mir.32
93 hsa.mir.320
94 hsa.mir.320
95 hsa.mir.324.5p
96 hsa.mir.326
97 hsa.mir.328
98 hsa.mir.335
99 hsa.mir.340
100 hsa.mir.345
101 hsa.mir.346
102 hsa.mir.34a
103 hsa.mir.363
104 hsa.mir.365
105 hsa.mir.369.3p
106 hsa.mir.370
107 hsa.mir.375
108 hsa.mir.378
109 hsa.mir.379
110 hsa.mir.381
111 hsa.mir.382
112 hsa.mir.409.3p
113 hsa.mir.410
114 hsa.mir.411
115 hsa.mir.421
116 hsa.mir.424
117 hsa.mir.425.5p
118 hsa.mir.432
119 hsa.mir.433
120 hsa.mir.451
121 hsa.mir.484
122 hsa.mir.485.5p
123 hsa.mir.487b
124 hsa.mir.488
125 hsa.mir.495
126 hsa.mir.497
127 hsa.mir.500
128 hsa.mir.505
129 hsa.mir.539
130 hsa.mir.542.3p
131 hsa.mir.551b
132 hsa.mir.577
133 hsa.mir.584
134 hsa.mir.589
135 hsa.mir.592
136 hsa.mir.598
137 hsa.mir.629
138 hsa.mir.652
139 hsa.mir.660
140 hsa.mir.758
141 hsa.mir.766
142 hsa.mir.767.5p
143 hsa.mir.769.5p
144 hsa.mir.9
145 hsa.mir.92b
146 hsa.mir.93
147 hsa.mir.95
148 hsa.mir.98
149 hsa.mir.99a
150 hsa.mir.99b
